# Supplementary material for: The role of mucosal immune dysregulation in the pathogenesis of immunoglobulin A nephropathy
Source: Front Immunol. 2026 May 8;17:1824906. doi: 10.3389/fimmu.2026.1824906 (PMC13194148; doi:10.3389/fimmu.2026.1824906)
Supplement: Supplementary file 1 [file Table1.xlsx]

## Sheet: Final
Supplemental Table S1. Recent advances in understanding the relationship between gut dysbiosis and IgAN
Sample size	Sample type	Analysis	Findings	Reference
24 patients with IgAN, 20 patients with MN,17 HCs.	Fecal samples	Metagenomic sequencing Metabolomics analysis	Metagenomic analysis showed that both the IgAN and MN groups had significantly reduced α-diversity. A total of 34 and 28 defferentially abundant microbial species were identified in IgAN and MN groups, respectively, compared to those in healthy volunteers and 16 taxa consistently down regulated in both disease groups. Metabolomic profiling showed upregulation of dipeptides and reduction of certai…	Zhang et al. 2025 (Front. Med)
55 biopsy-confirmed patients with IgAN were devided into two groups; responders (n=39) or non responders (n=16)	Fecal samples	16S rRNA sequencing	Nonresponders had increased Proteobacteria and Firmicutes, with notable enrichment of opportunistic bacteria like Escherichia-Shigella and Pseudomonas.	Dong et al. 2025 (Ren Fail)
33 patients with IgAN, 20 disease controls with other causes of CKD, and 65 HCs	Fecal samples	16S rRNA sequencing	At the genus level, the relative abundance of Ruminococci was significantly increased in patients with IgAN compared with HCs and individuals with other CKD. Akkermansia muciniphila was identified as the top cultivable species positively associated specifically with IgAN. Notably, A. muciniphila has been shown to be the most potent deglycosylator of human IgA1 among a panel of bacteria isolated f…	Gleeson et al. 2024 (Sci Transl Med)
48 patients with untreated IgAN, 22 patients with treated IgAN, 22 patients with primary membranous nephropathy and 31 HCs	Fecal samples	16S rDNA sequencing	The α-diversity of fecal samples from untreated IgAN was lower than that of treated IgAN, MN, and HCs. g_Escherichia-Shigella, g_Clostridium, f_Rhodobacteraceae and o_Rhodobacterales were more enriched in IgAN than in other groups. The serum levels of KM55-reactive IgA positively correlated with these enriched genus, TLR4, BAFF, APRIL, LPS, and intestinal damage indicators (D-LAC, sICAM-1). Furth…	Zhu et al. 2024 (Nephrol Dial Transplant)
94 patients with various pathological patterns of CKD (including 25 patiens with IgAN) and 54 HCs.	Fecal samples	16S rRNA sequencing	The abundance of Ruminococcus and Clostridium was significantly higher in IgAN group, and Akkermansia was markedly depleted compared to HCs.Clostridium was identified as a differential marker only enriched in IgAN.	Li et al. 2024 (J Transl Med)
25 patients with IgAN and 20 HCs.	Fecal samples	16S rDNA sequencing	The abundance of Bacteroides, Faecalibacterium, Ruminococcus, and Shigella was higher in patients with IgAN, whereas Bifidobacterium, Blautia, Roseburia, and Coprococcus were lower compared with HCs at the genus level. Among the 10 candidate microbial biomarkers identified using the LEfSe algorithm and random forest analysis; Coprococcus, Bacteroides, Dorea, Bifidobacterium, Blautia, Parabacteroi…	Tang et al. 2023 (Kidney Blood Press Res)
245 patients with IgAN and 127 HCs were included in the discovery cohort. The same samples from 65 patients with IgAN and 68 HCs were collected as validation cohors.	Oral, pharynx, fecal, urine	16S rRNA sequencing	The phylum Firmicutes significantly decreased in the oral cavity, pharynx, and gut of the IgAN patients, in contrast to the HCs. The phylum Proteobacteria was significantly increased in the oral, pharynx, and gut samples and was significantly reduced in the urine samples of the IgAN patients. At the genus level, in the oral samples, SCFA-producing bacteria, including Megasphaera and Stomatobaculu…	Cai et al. 2023, (Microbiol Spectr) .
211 intestinal microflora, 12 metabolites	The GWAS statistics data of microbiota primarily came from a large-scale multi-ethnic GWAS meta-analysis of 18,340 individuals from 24 cohorts. The data of metabolites were derived from a summary data of the human metabolome in 2076 participants from the Framingham Heart Study.	Mendelian randomization	Actinobacteria showed a significant causal relationship with IgAN, and its increased abundance was associated with higher levels of albuminuria and a poorer prognosis in patients with IgAN.	Wang et al. 2023 (Nutrients)
35 patients with IgAN and 20 HCs	Fecal samples	16S rDNA sequencing	Using the LEfSe algorithm, p_Actinobacteria, c_Actinobacteria, g_ Bifidobacterium, g_Blautia, f _Bifidobacteriaceae, and o_Bifidobacteriales decreased in the IgAN group. All these biomarkers belonged to the phylum Actinobacteria, while only g-Shigella increased in the IgAN group. The decreased populations of these flora were negatively and significantly correlated with urine Gd-IgA1 and the level…	Tang et al. 2022 (Front Med)
A total of 127 patients with IgAN and 127 matched HCs were randomly divided into a discovery cohort and a validation cohort. Among the patients who received immunosuppressive therapy, those achieving clinical remission and those without remission were classified into separate groups, and their gut microbiota profiles were compared before and after therapy.	Fecal samples	16S rRNA sequencing	In treatment-naïve patients with IgAN, a reduction in α-diversity was observedm along with a marked expansion of the taxonomic lineage from Proteobacteria to Gammaproteobacteria–Enterobacteriales–Enterobacteriaceae–Escherichia-Shigella. These abnormalities improved only in patients who achieved clinical remission after six months of immunosuppressive therapy. However, Escherichia-Shigella did not…	Zhao et al. 2022 (J Am Soc Nephrolo)
409 patients with IgAN and 243 HCs		Meta analysis	No significant differences were observed between patients with IgAN and HCs at the phylum level. At the genera level, Streptococcus and Paraprevotella were more abundant in IgAN, whereas Fusicatenibacter was less abundant according to meta-analysis. Qualitative analyses further showed an increase in Escherichia-Shigella in IgAN, while Clostridium, Prevotella 9, and Roseburia―members of Ruminococc…	Han et al. 2022 (Front Cell Infect Microbiol)
35 patients with IgAN and 25 HCs, IgAN model mouse (IgAN was induced on with bovine serum albumin, tetrachloromethane, castor oil, and lipopolysaccharide for 8 consecutive weeks).	Fecal samples	16S rRNA sequencing	At the genus level, the content of beneficial bacteria such as Bifidobacterium and Prevotella 9 in the IgAN group was significantly decreased, while the abundance of Bacteroides in the IgAN group was significantly increased. Bifidobacterium was negatively related to age, urine protein levels and urine red blood cells.	Tan et al. 2022 (J Transl Med)
20 patients with progressive IgAN and 20 HCs	Blood and Fecal samples	16S metagenomic sequencing	In patients with IgAN, compared with HCs, higher proportions of the class Coriobacteria and species of the genera Legionella, Enhydrobacter, and Parabacteroides in blood, as well as species of the genera Bacteroides, Escherichia-Shigella, and certain Ruminococcus in stool, were observed.	Shah et al. 2021 (Kidney 360)
Fecal microbiota from HCs, patients with non-progressor IgAN, and patients with progressor IgAN were transplanted into antibiotic-treated humanized IgAN mice (αKI-CD89Tg）.	Fecal samples	Fecal microbiota transplantation	Microbiota from patients with progressor IgAN increased serum BAFF and galactose-deficient-IgA1 levels and decreased CD89 cell surface expression on blood CD11b+ cells, which was associated with soluble CD89 and IgA1 mesangial deposits. The microbiota from HCs reduced albuminuria immediately after gavage and increased CD89 cell surface expression on blood CD11b+ cells.	Lauriero et al. 2021 (Front Immunol)
17 patients with IgAN and 18 HCs	Fecal samples	16S rRNA sequencing	Escherichia-Shigella, Hungatella, and Eggerthella were higher in the IgAN group than in the healthy group, whereas the genera rectale_group, Barnesiella, Ruminococcaceae_ NK4A214_group, Prevotellaceae_NK3B31_group, Prevotellaceae_UCG-001 Coprococcus_2, Lachnospiraceae_FCS020_ group, and Pyramidobacter were higher in the healthy group than in the IgAN group. The genus Escherichia-Shigella was nega…	Hu et al. 2020 (BMC nephrol)
16 patients with non-progressive IgAN, 16 patients with progressive IgAN, and 16 healthy participants	Fecal samples	16S rDNA and 16S rRNA sequencing	Presumptive Clostridium, Enterococcus, Lactobacillus, Leuconostoc, and Bifidobacterium were least abundant in fecal samples from patients with non-progressive and, in particular, progressive IgAN. Firmicutes level increased in patients with IgAN, due to the higher percentages of some genera/species of Ruminococcaceae, Lachnospiraceae, Eubacteriaceae, and Streptococcaeae. Sutterellaceae and Entero…	Angelis et al. 2014 (PLoS One)
IgAN, IgA nephropathy; HC, healthy controls; MN, membranous nephropathy; CKD, Chronic kidney disease; Gd-IgA1, galctose-defficient IgA1; TLR4, Toll-like receptor 4; BAFF, B-cell activating factor; APRIL, A proliferation-inducing ligand; LPS, lipopolysaccharide; D-LAC, D-lactic acid; sICAM-1, soluble intercellular adhesion molecule-1; MyD88, Myeloid differentiation primary response gene 88; LEfSe,…
