# Supplementary material for: The role of mucosal immune dysregulation in the pathogenesis of immunoglobulin A nephropathy
Source: Front Immunol. 2026 May 8;17:1824906. doi: 10.3389/fimmu.2026.1824906 (PMC13194148; doi:10.3389/fimmu.2026.1824906)
Supplement: Supplementary file 2 [file Table2.xlsx]

## Sheet: Final
Supplemental Table S2. Recent advances in understanding the relationship between oropharyngeal dysbiosis and IgAN
Sample size	Sample type	Analysis	Findings	Reference
245 patients with IgAN and 127 HCs were included in the discovery cohort. The same samples from 65 patients with IgAN and 68 HCs were collected for validation.	Oral, pharynx, fecal, urine	16S rRNA sequencing	The phylum Firmicutes significantly decreased in the oral cavity, pharynx, and gut of patients with IgAN, in contrast to those in the HCs. The phylum Proteobacteria was significantly increased in the oral, pharynx, and gut samples and significantly reduced in the urine samples of patients with IgAN. At the genus level, in the oral samples, SCFA-producing bacteria, including Megasphaera and Stomat…	Cai et al. 2023, (Microbiol Spectr) .
93 patients with IgAN and 58 healthy non-related household-matched individuals	tonsil swabs	16s rRNA analysis	Increased carriage of the genus Neisseria and elevated levels of Neisseria-targeted serum IgA in patients with IgAN are demonstrated. They also showed that colonization with Neisseria in humanized CEACAM-1 transgenic BAFF-transgenic mice resulted in augmented systemic levels of Neisseria-specific IgA. In addition, anti-Neisseria IgA–secreting cells were observed within the kidneys of these mice.	Currie et al. 2022 (JCI Insight)
62 patients with IgAN and 28 with recurrent tonsillitis	tonsil	IgA-SEQ and 16S rRNA sequencing	Porphyromonas and Prevotella (phylum Bacteroides) were highly coated with IgA at the tonsillar crypts of patients with IgAN. Furthermore, immunoglobulin repertoire sequencing of tonsillar IgA heavy chain demonstrated increased expression of IGH variable 3-30, which correlated with IgA-coating enrichment score of Bacteroidetes.	Yamaguchi et al. 2020 (Nephrol Dial Transplant)
21 patients with IgAN, 36 patients with other glomerular diseases, and 23 HCs	tonsil swabs	16S rRNA sequencing	The proportions of Rahnella, Ruminococcus_g2, and Clostridium_g21 were significantly higher in patients with IgAN than in HCs (corrected p < 0.05). The relative abundances of several taxa were correlated with the estimated glomerular filtration rate, blood urea nitrogen, haemoglobin, and serum albumin levels.	Park et al. 2020 (Sci Rep)
21 patients with IgAN and 16 patients with chronic tonsillitis	(FFPE) tissue of tonsil	16S rRNA sequencing	Compared with controls, at genus level, the relative abundances of Methylocaldum and unclassified_f_Prevotellaceae were significantly higher, while the abundances of Anaerosphaera, Halomonas, Trichococcus, Peptostreptococcus, norank_f_Synergistaceae and unclassified_k_norank_d_Bacteria were significantly lower in patients with IgAN.	Zhu et al. 2020 (Pathol Res Pract)
48 patients with IgAN, 21 patients with recurrent tonsillitis and 30 children with tonsillar hyperplasia	tonsil	16S rRNA sequencing	No significant differences in microbiome composition among the groups of IgAN patients according to clinicopathological parameters were observed.	Watanabe et al. 2017 (Nephrol Dial Transplant)
109 patients with IgAN and 61 healthy volunteers	Saliva	PCR	Presence of Streptococcus mutans-harboring the cnm gene in the saliva correlates with dental caries status and urinary protein levels in patients with IgAN.	Misaki et al. 2016 (Sci Rep)
IgAN, IgA nephropathy; HC, healthy control; SCFA, short chain fatty acid; FFPE, formalin-fixed paraffin-embedded; CEACAM-1, carcinoembryonic antigen-related cell adhesion molecule 1; BAFF, B-cell activating factor; IGH, immunoglobulin heavy chain
