# Supplementary material for: The role of mucosal immune dysregulation in the pathogenesis of immunoglobulin A nephropathy
Source: Front Immunol. 2026 May 8;17:1824906. doi: 10.3389/fimmu.2026.1824906 (PMC13194148; doi:10.3389/fimmu.2026.1824906)
Supplement: Supplementary file 3 [file Table3.xlsx]

## Sheet: Final
Supplemental Table S3. Clinical trials targeting the mucosal immune system
Drug name	Mechanism	Trial name	Intervention	Primary outcome	Comparison	Urinary protein	eGFR	IgA	IgG	IgM	Gd-IgA	IgA-IC	APRIL	BAFF	Reference
a. Targeted-release budesonide
Targeted-release budesonide	Targeted delivery of budesonide, a synthetic corticosteroid, to ileal Peyer's patches to modulate local immune dysregulation and reduce Gd-IgA1 and IgA-IC production.	Phase 2b DB-RCT NEFFIGAN NCT01738035	8 or 16 mg QD of TRF-budesonide (Nefecon) for 9 months (n=51, 51 respectively)	Change from baseline in UPCR at 9 months	Placebo (n=51)	1) Geometric least-squares mean UPCR change from baseline at 9 months: −27.3% in 16 mg group (P = 0.0092) −21.5% in 8 mg group (P = 0.0290) +2.7% in placebo group 2) Geometric least-squared mean UPCR change from baseline at 12 months (post‑cessation): −32.0% in 16 mg group (P = 0.0005) −22.6% in 8 mg group (P = 0.0101) +0.5% in placebo group	1) Mean percentage change from baseline in eGFR at 9 months: 0.6% in 16 mg group (P=0.0026) −0.9% in 8 mg group (P=0.0064) –9.8% in placebo group 2) Mean percentage changes from baseline in eGFR at 12 months: 0.7% in 16 mg group (P=0.0134) −10.9% in placebo group	N.S at 9 months 16mg (P=0.3955) 8mg (P=0.2103)	N.S at 9 months 16mg (P=0.2427) 8mg (P=0.9505)	―	Decrease at 9 months 16mg (P=0.0059) 8mg (P=0.0711)	Decrease at 9 months 16mg (P<0.0001) 8mg (P<0.0001)	Decrease at 9 months 16mg (P=0.0408) 8mg (P=0.1774)	Decrease at 9months 16mg (P<0.0001) 8mg (P=0.0693)	Fellstrom et al. 2017 (Lancet) Wimbury et al. 2024 (Kidney Int)
		Phase 3 DB-RCT NefigArd NCT03643965	16mg QD of TRF-budesonide (Nefecon) for 9 months (n=182)	Part A: Ratio of UPCR at 9 months compared to baseline Part B: Time-weighted average of eGFR at 2years	Placebo (n=182)	1) Mean percentage changein UPCR from baseline at 9 months: −33.6 vs −5.2% (Nefecon vs placebo) 2) Time‑averaged 24-hour UPCR (12–24 months): 40.9% reduction in Nefecon compared with placebo (P < 0.0001) Maximal effect was detected at 12 months (49.7% reduction)	1) Time‑weighted average eGFR over 2 years: Difference vs placebo:+5.05 mL/min/1.73 m² (P < 0.0001) −2.47 ml/min/1.73m2 in Nefecon −7.52 ml/min/1.73m2 in placebo	―	―	―	―	―	―	―	Barratt et al. 2023 (Kidney Int) Lafayette et al. 2023 (Lancet)
b. APRIL inhibitors
Sibeprenlimab (VIS649)	A humanaized IgG2 monoclonal antibody that binds to and neutralizes APRIL activity	Phase 2 DB-RCT ENVISION NCT04287985	2, 4, and 8 mg/kg IV QM of sibeprenlimab for 12 months (n=38, 41, and38)	Change from baseline in the 24-hour UPCR at 12 months	Placebo (n=38)	1) Geometric mean ratio reduction from baseline in 24-hour UPCR at 12 months: −47.2% in 2mg group −58.8% in 4mg group −62.0% in 8mg group −20.0% in placebo group 2) The percentage of patients who achieved clinical remission (total urinary protein of <300 mg per day at 12 months): 7.9% in 2mg group 12.2% in 4mg group 26.3% in 8mg group 2.6% in placebo 3) The reductions in the UPCR were maintained …	1) The least-squares mean changes from baseline in eGFR at 12 months: −2.7 ml/ min/1.73 m2 in 2mg group +0.2 ml/ min/1.73 m2 in 4mg group −1.5 ml/ min/1.73 m2 in 8mg group −7.4±1.8 ml/min/1.73 m2 in placebo group	Decreased by approximately 65% in 4mg and 8mg group	Decreased by approximately 35% in 4mg and 8mg group	Decreased by approximately 75% in 4mg and 8mg group	Decreased by approximately 65% in 4mg and 8mg group	―	Dose‑dependent suppression of serum APRIL, with near‑complete and sustained suppression in the 4 and 8 mg groups; APRIL levels returned to baseline after treatment cessation	―	Mathur et al. 2024 (N Engl J Med)
		Phase 3 DB-RCT VISIONARY NCT05248646 (Ongoing)	400 mg SC Q4W of sibeprenlimab for 26 doses (n=152)	Change from baseline in the 24-hour UPCR at 9 months	Placebo (n=168)	1) 24-hour UPCR change from baseline at 40 weeks: -50.2 vs +2.1% (Sibeprenlimab vs placebo) 2) Adjusted geometric least-squares mean UPCR was 51.2% lower than placebo at 40 weeks (P<0.001) 3) Remission of proteinuria (total urinary protein of <0.5 g per day at 48 weeks): 34.3% vs 12.7% (Sibeprenlimab vs placebo) 4) The percentages of patients that have hematuria at 48 weeks: 19.8% vs 69.0% (Sibep…	Under investigation	Decreased by 68.8% at 48 weeks	Decreased by 35.0% at 48 weeks	Decreased by 74.5% at 48 weeks	Decreased by 67.1% by 48 weeks	―	Decreased by 90.2% at week 4, 95.8% at 48 weeks	―	Perkovic et al. 2025 (N Engl J Med)
Zigakibart (BION-1301)	A humanized IgG4 monoclonal antibody that binds to and neutralize APRIL activity	Phase1/2 Open-label extension NCT03945318	Cohort 1) 450 mg IV Q2W transitioned to 600 mg SC Q2W for total 124 weeks (n=10) Cohort 2) 600 mg SC Q2W for 124 weeks (n=30)	Safety data: Incidence of TEAEs	―	1) 24-hour UPCR was reduced by 60.4% from baseline in both cohorts combined at 100 weeks. 2) 78.6% of patients who had positive hematuria at baseline tested negative at 100 weeks.	Anuual eGFR slope at 100 weeks: +0.48 ml/min/1.73 m2, estimated from a random coefficient model.	Decreased by 74.3% at 100 weeks	Decreased by 36% at 100 weeks	Decreased by 80% at 100 weeks	Decreased by 74% by 76 weeks	―	―	―	Kooienga et al. 2025 (Kidny Int)
		Phase 3 DB-RCT BEYOND NCT05852938	600 mg SC Q2W for 104 weeks.	Change in UPCR from baseline at 40 weeks	Placebo	Under investigation
c. APRIL and BAFF inhibitors
Atacicept (VT-001)	Human TACI–Fc fusion protein that binds and neutralizes BAFF and APRIL	Phase 2 DB-RCT JANUS NCT02808429	25, 75 mg SC QW (n=6, 5) for up to 72 weeks	Safety data: Incidence of TEAEs, AEs	Placebo (n=5)	1) 24-hour UPCR change from baseline at 24 weeks: −24% in 25mg group −25% in 75mg group +24% in placebo group 2) 24-hour UPCR change from baselie at 48 and 72 weeks in 25mg group: −38% and −50% 3) 24-hour UPCR change from baseline at 48 and 72 weeks in 75mg group: +6.9% and −3.2%	1) Median change in eGFR from baseline at 24 weeks: −7% in 25mg group −4% in 75mg group −7% in placebo group 2) Median change in eGFR from baseline at 48 weeks: +3% in 25mg group +9% in 75mg group −8% in placebo group 3) Median change in eGFR from baseline at 72weeks: +12% in 25mg group −3% in 75mg group −25% in placebo group	Decreased by 13% in 25mg group 52% in 75mg group −4% in the placebo at 24 weeks	Decreased by 10% in 25mg group 31% in 75mg group 8% in the placebo at 24 weeks	Decreased by 38% in 25mg group 69% in 75mg group 4% in the placebo at 24 weeks	Decreased by 25% in 25 mg group 60% in 75 mg group −2% in the placebo at 24 weeks	―	―	―	Barratt et al. 2022 (Kidney Int Rep)
		Phase 2b DB-RCT ORIGIN 3 NCT04716231	After DB-RCT period for 36 weeks (Placebo, n=34; 25/75/150 mg SC QW, n=82), 113 patients entered the open-label extension period: (150 mg SC QW for 60 weeks)	Change from baseline in the 24-hour UPCR at 36 weeks	Placebo (n=34)	1) Percentage of participats with hematria decreased by 75% at 96 weeks 2) 24-hour UPCR reduced from baselineby 52% at 96 weeks	1) The mean anuualized slop of eGFR was −0.6 ml/min/1.73 m2 through 96 weeks	Decreased approximately by 70% at 96 weeks	Decreased approximately by 40% at 96 weeks	Decreased approximately by 75% at 96 weeks	Decreased by 66% at at 96 weeks	―	―	―	Lafayette et al. 2024 (Kidney Int) Int) Barratt et al. 2025 (JASN)
		Phase 3 DB-RCT ORIGIN 3 NCT04716231	150 mg SC QW for 60 weeks (n=106)	Change from baseline in the 24-hour UPCR at 36 weeks	Placebo (n=97)	1) 24-hour UPCR change from baseline at week 36: −45.7% vs −6.8% (Atacicept vs placebo) 2) Geometric mean between-group difference was 41.8 percentage points (P<0.001).	―	Decreased by 63.5% in the atacicept group −0.4% in the placebo at 36 weeks	Decreased by 35.5% in the atacicept group −2.1% in the placebo at 36 weeks	Decreased by 74.6% in the atacicept group −1.0% in the placebo at 36 weeks	Decreased by 68.3% in the atacicept group 2.9% in the placebo at 36 weeks	―	―	―	Lafayette et al. 2025 (N Engl J Med)
Telitacicept (RC18)	Human TACI–Fc fusion protein that binds and neutralizes BAFF and APRIL	Phase 2 DB-RCT NCT04291781	160, 240 mg SC QW (n=16, 14) for 24 weeks	Change from baseline in 24-hour proteinuria at 24 weeks	Placebo (n=14)	1) 24-hour proteinuria change from baseline at 24 weeks −49% in the 240 mg group (P=0.013) −25% in the 160mg group (P=0.389)	1) The mean eGFR change over 24 weeks: +2.34 ml/min/1.73 m2 in the 240 mg group (P=0.015) +4.32 ml/min/1.73 m2 in the 160 mg group (P=0.002) −5.70 ml/min/1.73 m2 in the placebo group	Decreased by 45.8% in 160 mg group 46.7% in 240 mg group at 24 weeks	Decreased by 26.2% in 160 mg group 24.6% in 240 mg group at 24 weeks	Decreased by 64.3% in 160 mg group 65.3% in 240 mg group at 24 weeks	―	―	―	―	Lv et al. 2023 (Kidney Int Rep) Zan et al. 2024 (Kidney Int Rep)
		Phase 3 TELIGAN NCT05799287	240 mg SC QW in phase A for a total of 39 doses and Q2W in phase B for a total of 32 doses	Change from baseline in 24-hour proteinuria at 39 weeks Annualized eGFR slope over 104 weeks	Placebo	Under investigation
Povetacicept (ALPN-303)	An engineered TACI-Fc fusion protein with enhanced potency	Phase 1/2 open-label RUBY-3 NCT05732402	80, 240 mg SC Q4W (n=21, 33) for 24 weeks (have the option to participate in additional 28-week and 52-week extension)	Safety: Incidence of TEAEs	―	1) 24-hour UPCR change from baseline at 48 weeks −64% in the 80 mg group −56% in the 240 mg group	1) The mean eGFR change from baseline at 48 weeks: 3.3 ml/min/1.73 m2 in the 80mg group 3.2 ml/min/1.73 m2 in the 240 mg group	―	―	―	Decreased by 77% in 80 mg 77% in 240 mg at 48 weeks	―	―	―	Madan et al. 2026 (Kidney Int Rep)
d. B-cell depleting agents
Felzartamab	A fully human anti-CD38 monoclonal antibody	Phase 2a DB-RCT IGNAZ NCT05065970	1) In part 1: IV on 1,8,15,22,29,57,85,113, and 141 days 2-dose, 5-dose, 9-dose by body weight (<50 kg, 650 mg; >50–70 kg, 975 mg; >70–90 kg, 1300 mg; and >90 kg, 1625 mg) (n=12, 11, and 13) 2) In part 2: 9-dose (six Japanese patients)	Change from baseline in 24-hour UPCR at 9 months.	Placebo (n=12)	1) Least-squares mean UPCR change from baseline at 9 months: −12.5% (in the 2-dose group) −12.8% (in the 5-dose group) −29.5% (in the 9-dose group) −44.8% (in the part 2 group) −5.7% (in the placebo group) 2) The mean 24-hour UPCR change from baselineat 24 months: −1.9% (in the 2-dose group) −9.5% (in the 5-dose group) −44.5% (in the 9-dose group) −48.8% (in the part 2 group) 3.7% (in the placebo…	1) The mean eGFR change from baseline at 24 months: −7.1 ml/min/1.73 m2 (in the 2-dose group) −4.0 ml/min/1.73 m2 (in the 5-dose group) −6.4 ml/min/1.73 m2 (in the 9-dose group) −9.6 ml/min/1.73 m2 (in the part 2 group) −15.2 ml/min/1.73 m2 (in the placebo group)	Decreased by 32.6–35.8% during the 6-month treatment period. Reduction rate at 24 months: 8.9% in 2-dose group 13.7% in 5-dose group 19.7% in 9-dose group	After an initial decline at months 3 and 6, serum IgG returned to baseline levels	After an initial decline at months 3 and 6, serum IgM returned to baseline levels	Decreased by 31.2-43.2% during the 6-month treatment period, then rose toward baseline during off-treament follow -up	―	―	―	Floege et al. 2025 (Kidney Int)
Mezagitamab (TAK-079)		Phase 1B open-label NCT05174221	SC QW for 8 weeks, then Q2W for 16 weeks	1) Safety of drug based on TEAEs at 48, 96 weeks and 0–48 weeks 2) Observed serum trough concentrations 2) Percent change from baselin in UPCR at 36 weeks 2) Serum IgA up to 96 weeks	―	Under investigation
Bortezomib (Velcade)	By blocking the proteasome activity and preventing the degradation of misfolded or damaged proteins, lead to toxic protein accumulation in myeloma cells, resulting in cellular stress and apoptosis.	NCT01103778	At 1.3 mg/m2, on days 1, 4, 8, and 11 (=1 cycle)	1) 24-hour urine protein at 1 year 1) number of patients with complete remission, partial resoponse or no response at 1year 2) preservation of renal function at 1 year 2) complete blood count at 1 year.	―	Under investigation
e. Immunomodulatory drug
Hydroxychloroquine Sulfate	Raise the intra-lysosomal pH and consequently reduce MHC class Ⅱ-mediated autoantigen presentation. Accumulate in endosomes and inhibits TLR signaling.	DB-RCT NCT02942381	Daily oral HCQ for 6 months (n=30): 0.2 g (2 tablets) twice daily for patients with eGFR > 60 mL/min/1.73 m2 0.1 g (1 tablet) 3 times daily for patients with 45 < eGFR < 59 mL/min/1.73 m2 0.1 g (1 tablet) twice daily for patients with 30 < eGFR < 44 mL/min/1.73 m2	Percentage change in proteinuria between baseline and 6 months	Placebo (n=30)	percentage change in proteinuria from baseline to 6 months: -48.4% vs 10.0% (HCQ vs Placebo, P<0.001)	Change in eGFR at 6 months: +4.5% vs 0.0% (HCQ vs Placebo, P=0.9)	―	―	―	―	―	―	―	Liu et al. 2019 (Am J Kidney Dis)
eGFR, estimated glomerular filtration rate; Gd-IgA1, galactose-deficient IgA1; IgA-IC, IgA-containing immune complexes; APRIL, A proliferation‑Inducing ligand; BAFF, B-cell activating factor; DB-RCT, double-blind randomized controlled trial; QD,once daily; Q2W, every 2 weeks; Q4W, every 4 weeks; IV, intravenous; SC, subcutaneous; UPCR, urine protein-to-creatinine ratio; TEAE, treatment-emergent a…
